# Supplementary material for: The Complete Mitochondrial Genome of Gossypium hirsutum and Evolutionary Analysis of Higher Plant Mitochondrial Genomes
Source: PLoS One. 2013 Aug 5;8(8):e69476. doi: 10.1371/journal.pone.0069476 (PMC3734230; doi:10.1371/journal.pone.0069476)
Supplement: Table S3 — Size of shared sequences among 25 plant mt genomes. (XLS) [file pone.0069476.s006.xls]

## Sheet: Sheet1
Table S3. Size of shared sequences among 25 plant mt genomes
	Ct	At	Bvm	Bvv	Bj	Bn	Bo	Cap	Cl	Cup	Gh	Nt	Rc	Sl	Vr	Vv	Or	Ori	Orj	Sb	Td	Ta	Zl	Zm	Zp
C. taitungensis	---	48371	44752	44716	47638	47714	47560	52498	52295	51380	49658	51379	51496	40940	46577	54969	49626	49347	49286	46854	46171	48223	45428	46343	45617
A. thaliana	48535	---	69803	69739	137607	139026	135757	88219	82929	75993	85482	77509	82711	58286	68888	85945	60167	60387	60336	57462	56569	58203	55634	56008	56110
Beta1	45317	69545	---	328233	65669	65520	65186	88795	84846	78986	92146	86090	87303	73968	73544	90473	58933	58761	58812	57725	56751	57979	54875	55163	55293
Beta2	45213	69466	327526	---	65664	65513	65181	88523	84841	78533	92079	85948	87282	73868	73137	90247	58321	58332	58383	57430	56544	57672	54600	54868	54965
B. juncea	48397	141257	66223	66197	---	201536	202591	85614	78323	72842	79494	77247	79807	56802	67651	83738	60161	60410	60352	57066	56500	59096	55565	55818	55836
B. napus	48358	141822	65678	65652	200704	---	197049	85606	78481	72747	79721	76803	79639	56775	67721	83628	60159	60457	60399	57170	56473	59094	55565	55962	55980
B. oleracea	48391	139701	65837	65812	203068	198376	---	85148	78155	72841	79455	76706	79758	56790	67542	83516	60282	60531	60473	57013	56447	59043	55512	55765	55783
C. papaya	53265	89199	89278	88981	85555	86038	85023	---	130199	124710	136810	124637	135678	66357	98396	137128	69820	70082	69973	66577	65848	68520	63829	64391	64296
C. lanatus	52835	83546	84604	84489	77570	78037	77168	128614	---	209974	119743	109880	128733	64781	88243	134613	69957	70212	70015	65330	64446	65606	63578	63491	63869
C. pepo	52877	77282	79890	79789	73097	73420	72884	125586	209927	---	115933	102167	114390	58866	89623	127237	62274	62351	62338	59263	58352	59930	57087	57127	57149
G. hirsutum	50652	86139	90588	90489	78911	79441	78507	135207	119007	113169	---	124527	127754	65110	102508	132145	68157	68596	68385	65878	65086	66680	62566	63133	63199
N. tabacum	52092	77862	86618	86297	76428	76543	75919	124248	109283	101274	125580	---	117890	62757	90878	126474	69498	69707	69634	65468	64527	67186	63293	63440	63197
R. communis	52368	82854	87169	86914	79280	79654	79013	135383	129131	112530	129016	117354	---	64573	99063	135101	68401	68873	68686	66721	67063	69213	64222	64115	64689
S. latifolia	41168	59413	74319	74164	57210	57543	57006	66651	65311	58877	65553	63371	65584	---	57751	67450	51136	51271	50967	50346	49937	51077	48646	48241	48856
V. radiata	47858	70110	74084	73804	68001	68328	67925	99129	89321	89332	104204	90793	99675	58112	---	103483	59515	59749	59534	59239	58723	58457	57139	57649	57593
V. vinifera	55092	85198	90161	89904	82145	82671	81754	134918	133861	124197	131118	124850	133380	66046	100984	---	75485	76172	75830	70369	70437	72089	67673	69344	68637
O. rufipogon	50376	61388	59798	59163	61088	61434	61023	70458	70681	62259	69186	69747	68982	51034	59838	77373	---	320478	320425	148988	150175	131408	138797	135288	137315
Oryza1	50528	61544	59502	59048	61241	61626	61176	70735	70633	62255	69611	70025	69220	50991	60037	77931	320889	---	338810	154993	153338	131456	142260	139022	140429
Oryza2	50478	61428	59563	59109	61060	61445	60995	70581	70399	62210	69410	69954	69131	50868	59873	78093	320849	338823	---	154916	153313	131537	141909	139071	140098
S. bicolor	47510	58288	58058	57581	57173	57502	57047	66856	65403	58250	65832	64821	66660	49954	59002	71410	148568	155083	154880	---	222986	133111	192949	190120	191026
T. dactyloides	46947	57693	57063	56563	57093	57422	56967	66646	64191	57684	65678	64625	67180	49768	58746	71577	149243	152817	152834	221630	---	140678	358025	348396	354291
T. aestivum	48825	58799	58253	57792	58947	59216	58690	68637	65311	59320	66595	66096	68638	50762	58552	72635	129583	130030	129991	132151	140571	---	127839	127142	126349
Z. luxurians	46541	57224	55967	55549	56682	57011	56486	65133	64024	56748	63621	63967	65152	48947	57469	69242	138979	142559	142077	194312	362451	129956	---	455247	480228
Z. mays	46932	57597	56084	55504	56833	57162	56637	65311	63937	56649	63752	64111	64453	48526	57732	70996	134579	138148	138140	189974	349250	127993	450854	---	446630
Z. perennis	46775	57707	56406	55784	57048	57377	56852	65669	64301	56801	64085	63775	65239	49145	58119	70671	137171	140673	140183	191464	356734	128233	477339	448566	---
Size of shared sequence differs across C. taitungensis (Ct), A. thaliana (At), Beta vulgaris subsp maritima (Bvm), Beta vulgaris subsp vulgaris (Bvv), B. juncea (Bj), B. napus (Bn), B. oleracea (Bo), C. papaya (Cap), C. lanatus (Cl), C. pepo (Cup), G. hirsutum (Gh), N. tabacum (Nt), R.communis (Rc), S. latifolia (Sl), V. radiata (Vr), V. vinifera (Vv), O. rufipogon (Or), Oryza sativa subsp indica…
